# Supplementary material for: Naegleria fowleri: Portrait of a Cerebral Killer
Source: Diagnostics (Basel). 2025 Jan 3;15(1):89. doi: 10.3390/diagnostics15010089 (PMC11719733; doi:10.3390/diagnostics15010089)
Supplement: Supplementary file 1 [file diagnostics-15-00089-s001.zip]

Archive with 1 entries (1 files):
- diagnostics-3320035-supplementary.pdf
